# Supplementary material for: Transcriptome-Mining for Single-Copy Nuclear Markers in Ferns
Source: PLoS One. 2013 Oct 8;8(10):e76957. doi: 10.1371/journal.pone.0076957 (PMC3792871; doi:10.1371/journal.pone.0076957)
Supplement: Appendix S2 — Full description of partitioning schemes and substitution models applied for the five models investigated (1, 2a, 2b, 3, and 4). In the "Subset Contents" field for model 2a, terminal digits refer to codon position: _1= First codon position; _2= Second codon position; _3= Third codon position; _N= Non-coding sequence. (XLSX) [file pone.0076957.s002.xlsx]

## Sheet: model details 
Model	Subset	Subset Contents	Best Model
1	1	ApPEFPC_r1_3, ApPEFPC_r1b_3, ApPEFPC_r2_3, IBR3_r1_3, tplate_r2_3	HKY+G
	2	ApPEFPC_r1_1, ApPEFPC_r1a_1, ApPEFPC_r1b_1, ApPEFPC_r2_1, SQD1_r1_1, tplate_r1_1	TrN+G
	3	ApPEFPC_r1_2	JC
	4	ApPEFPC_r1_N	TrN
	5	ApPEFPC_r1a_2, ApPEFPC_r3_1, SQD1_r2_1, pgic_r1_1	GTR+I
	6	ApPEFPC_r1a_3, ApPEFPC_r1a_N	K81uf
	7	ApPEFPC_r1b_2, CRY4_r1_2	JC+I
	8	ApPEFPC_r1b_N, ApPEFPC_r2_N	GTR+I
	9	ApPEFPC_r2_2, tplate_r1_2	GTR+I
	10	ApPEFPC_r3_2, CRY2_r1_2	K80+I
	11	ApPEFPC_r3_3, IBR3_r2_3, tplate_r1_3, transducin_r1_3, transducin_r2_N	GTR+G
	12	ApPEFPC_r3_N, det1_r1_N	GTR+I
	13	CRY2_r1_1, CRY4_r1_1	SYM+I
	14	CRY2_r1_3, SQD1_r2_3	TrN+G
	15	CRY4_r1_3, pgic_r1_3	TIM+G
	16	det1_r1_3, transducin_r2_3	HKY+I
	17	gapCpSh_r1_1, transducin_r3_1	TVM+I
	18	gapCpSh_r1_2, tplate_r2_2	TIMef+I
	19	IBR3_r1_1, IBR3_r2_1, tplate_r2_1, transducin_r1_1, transducin_r2_1	GTR+I
	20	IBR3_r1_2, det1_r1_1, transducin_r1_2, transducin_r3_2	TVM+I+G
	21	IBR3_r1_N, gapCpSh_r1_N, transducin_r1_N	HKY+I
	22	IBR3_r2_2	TrNef+I+G
	23	IBR3_r2_N	TrN+I
	24	pgic_r1_2, transducin_r2_2	F81+I
	25	pgic_r1_N, tplate_r1_N	GTR+G
	26	SQD1_r1_2	HKY+I
	27	SQD1_r1_3, gapCpSh_r1_3	TVM+G
	28	SQD1_r2_2, det1_r1_2	TrN+I+G
	29	tplate_r2_N, transducin_r3_N	TVM+I
	30	transducin_r3_3	K81+G
2a	1	ApPEFPC_r1	TrN+I
	2	ApPEFPC_r1a	HKY
	3	ApPEFPC_r1b	K80+G
	4	ApPEFPC_r2	TrN+I
	5	ApPEFPC_r3	TrNef+I
	6	CRY2_r1	K80+G
	7	CRY4_r1	K81+I
	8	det1_r1	HKY+G
	9	gapCpSh_r1	HKY+I+G
	10	IBR3_r1	TrN+I+G
	11	IBR3_r2	TrN+I+G
	12	pgic_r1	TrN+G
	13	SQD1_r1	TrNef+I+G
	14	SQD1_r2	K80+G
	15	tplate_r1	TrN+I+G
	16	tplate_r2	HKY+G
	17	transducin_r1	TrN+G
	18	transducin_r2	TrN+I
	19	transducin_r3	GTR+G
2b	1	ApPEFPC_r1	TrN+I
	2	ApPEFPC_r1a	HKY
	3	ApPEFPC_r1b, ApPEFPC_r2, det1_r1	GTR+I
	4	ApPEFPC_r3, IBR3_r2, tplate_r1	TrN+I+G
	5	CRY2_r1, CRY4_r1, SQD1_r2, transducin_r1, transducin_r2	TrN+I+G
	6	gapCpSh_r1	HKY+I+G
	7	IBR3_r1	TrN+I+G
	8	pgic_r1	TrN+G
	9	SQD1_r1	TrNef+I+G
	10	tplate_r2	HKY+G
	11	transducin_r3	GTR+G
3	1	Codon position 1	GTR+G
	2	Codon position 2	GTR+I+G
	3	Codon position 3	GTR+G
	4	Non-coding	GTR+I+G
4	1	Everything	GTR+I+G
In the "Subset Contents" field for model 2a, terminal digits refer to codon position: _1= First codon position; _2= Second codon position; _3= Third codon position; _N= Non-coding sequence.
